# Supplementary material for: Stable isotope analysis in soil prospection reveals the type of historic land-use under contemporary temperate forests in Europe
Source: Sci Rep. 2024 Jun 26;14:14746. doi: 10.1038/s41598-024-63563-1 (PMC11208554; doi:10.1038/s41598-024-63563-1)
Supplement: Supplementary file 1 — Supplementary Information. [file 41598_2024_63563_MOESM1_ESM.xls]

## Sheet: S1
Identifier	d13C	d15N	Site	%N	%C	C_N_ratio	Category	Category2	P	Type
13361261	-26.8268	4.63003	trebokov	0.158901	1.59271	10.0233	FIELDS	A	319.766	soil samples
13381263	-26.5013	4.20612	trebokov	0.150654	1.44311	9.57899	FIELDS	A	354.294	soil samples
13341263	-26.8951	4.84892	trebokov	0.153159	1.45361	9.49087	FIELDS	A	252.866	soil samples
13321265	-27.1421	4.65578	trebokov	0.157391	1.59379	10.1263	FIELDS	A	302.614	soil samples
12461166	-25.5085	4.33191	trebokov	0.119414	1.66548	13.9471	COURT	A	505.823	soil samples
12461165	-25.8697	5.58681	trebokov	0.129556	1.54687	11.9397	COURT	A	365.464	soil samples
12441167	-24.8585	1.60322	trebokov	0.725087	13.4875	18.6013	COURT	A	1073	soil samples
12431169	-26.4299	4.70432	trebokov	0.165773	1.70112	10.2617	COURT	A	550.889	soil samples
12431164	-25.1565	5.0381	trebokov	0.0870652	1.43705	16.5054	COURT	A	284	soil samples
12421164	-25.9462	5.31443	trebokov	0.113561	1.57607	13.8785	COURT	A	497.268	soil samples
12411170	-26.136	3.77032	trebokov	0.1642	2.01557	12.2751	COURT	A	313.103	soil samples
12401171	-25.934	5.45607	trebokov	0.231206	2.98354	12.9043	COURT	A	452.276	soil samples
12391171	-26.2972	2.94032	trebokov	0.434635	3.08255	7.09227	COURT	A	463.264	soil samples
12391167	-26.3727	4.42006	trebokov	0.0992318	1.28463	12.9457	COURT	A	473.904	soil samples
12381172	-26.0309	3.96544	trebokov	0.194382	2.48953	12.8074	COURT	A	636.611	soil samples
12381167	-26.0908	4.27545	trebokov	0.176304	2.31496	13.1305	COURT	A	406.577	soil samples
12381166	-26.3319	1.2625	trebokov	0.0884397	1.20115	13.5816	COURT	A	328.469	soil samples
12371169	-26.3238	3.34839	trebokov	0.22273	3.001	13.4737	COURT	A	496.76	soil samples
12361174	-26.1819	4.91627	trebokov	0.232111	2.7229	11.731	MEDIEVAL FIELD	A	347.099	soil samples
12361168	-26.287	2.73827	trebokov	0.244505	3.4165	13.9731	COURT	A	264.978	soil samples
12351174	-25.8268	5.56106	trebokov	0.200058	2.29273	11.4603	MEDIEVAL FIELD	A	385.07	soil samples
12351173	-26.1901	5.80074	trebokov	0.210661	2.56808	12.1905	MEDIEVAL FIELD	A	271	soil samples
12331170	-26.3829	6.16127	trebokov	0.187223	3.39516	18.1343	MEDIEVAL FIELD	A	337.099	soil samples
12331169	-25.8207	5.76509	trebokov	0.0918881	1.07645	11.7148	MEDIEVAL FIELD	A	571.058	soil samples
12321191	-24.9718	4.42798	trebokov	0.113887	1.60289	14.0745	MEDIEVAL VILLAGE	A	325.769	soil samples
12321190	-25.1248	5.05642	trebokov	0.186234	3.12428	16.7761	MEDIEVAL VILLAGE	A	229.676	soil samples
12321189	-25.7554	4.73304	trebokov	0.0940687	1.2008	12.7651	MEDIEVAL VILLAGE	A	279.603	soil samples
12321170	-26.4666	6.06222	trebokov	0.0798762	0.969813	12.1414	MEDIEVAL FIELD	A	328.349	soil samples
12321169	-25.8799	2.06873	trebokov	0.176851	3.50357	19.8108	MEDIEVAL FIELD	A	534.199	soil samples
12311176	-25.283	4.40817	trebokov	0.142235	2.40688	16.9219	MEDIEVAL FIELD	A	502.235	soil samples
12311175	-26.286	6.22466	trebokov	0.0993127	1.36399	13.7343	MEDIEVAL FIELD	A	515.811	soil samples
12301175	-26.6799	4.08528	trebokov	0.167361	2.74428	16.3974	MEDIEVAL FIELD	A	483.667	soil samples
12261171	-25.6391	5.34811	trebokov	0.0808935	1.2759	15.7726	MEDIEVAL FIELD	A	304.613	soil samples
12261170	-24.7045	4.09717	trebokov	0.0579272	0.921567	15.9091	MEDIEVAL FIELD	A	325.521	soil samples
12261169	-26.2431	2.56692	trebokov	0.085055	1.60136	18.8273	MEDIEVAL FIELD	A	399.54	soil samples
12221189	-25.1544	0.258679	trebokov	0.0705884	0.781366	11.0693	MEDIEVAL VILLAGE	A	209.856	soil samples
12211189	-26.1799	4.73403	trebokov	0.124381	1.82108	14.6412	MEDIEVAL VILLAGE	A	289.922	soil samples
12211188	-25.3932	4.84892	trebokov	0.142455	1.79343	12.5894	MEDIEVAL VILLAGE	A	270.149	soil samples
12201182	-25.9166	2.82048	trebokov	0.102051	1.86134	18.2393	MEDIEVAL VILLAGE	A	442.967	soil samples
12191182	-25.8962	5.36396	trebokov	0.0965462	1.51087	15.6492	MEDIEVAL VILLAGE	A	427.467	soil samples
12191181	-26.0176	4.22989	trebokov	0.0991908	1.55188	15.6454	MEDIEVAL VILLAGE	A	367.759	soil samples
12181181	-26.1534	4.62508	trebokov	0.0792944	1.29292	16.3053	MEDIEVAL VILLAGE	A	339.076	soil samples
11701097	-26.9921	5.04107	trebokov	0.183247	2.16158	11.796	FIELDS	A	338.5	soil samples
11681099	-27.3063	4.87467	trebokov	0.132064	1.42637	10.8006	FIELDS	A	410.84	soil samples
11681095	-27.2717	5.83244	trebokov	0.205796	2.31813	11.2642	FIELDS	A	284	soil samples
	-24.4	3.4	dreslerova_MO					B		modern plants
	-27.1	1.6	dreslerova_MO					B		modern plants
	-27.5	5	dreslerova_MO					B		modern plants
	-28.2	4.3	dreslerova_MO					B		modern plants
	-26.9	7.6	dreslerova_MO					B		modern plants
	-27.4	7.6	dreslerova_MO					B		modern plants
	-26.7	5.7	dreslerova_MO					B		modern plants
	-26	5.9	dreslerova_MO					B		modern plants
	-27.3	7.9	dreslerova_MO					B		modern plants
	-28.6	5.1	dreslerova_MO					B		modern plants
	-27.9	4.8	dreslerova_MO					B		modern plants
	-28	2.8	dreslerova_MO					B		modern plants
	-26.1	3.7	dreslerova_MO					B		modern plants
	-27.5	1.4	dreslerova_MO					B		modern plants
	-27.2	4.2	dreslerova_MO					B		modern plants
	-44.9	2.3	dreslerova_MO					B		modern plants
	-26.2	4	dreslerova_MO					B		modern plants
	-32.6	1.8	dreslerova_MO					B		modern plants
	-27.6	4.7	dreslerova_MO					B		modern plants
	-28.5	2	dreslerova_MO					B		modern plants
	-26.4	2.5	dreslerova_MO					B		modern plants
	-27.2	1.7	dreslerova_MO					B		modern plants
	-28.2	2.7	dreslerova_MO					B		modern plants
	-53.4	4	dreslerova_MO					B		modern plants
	-27.8	4.2	dreslerova_MO					B		modern plants
	-27.6	4.3	dreslerova_MO					B		modern plants
	-24.9	5.6	dreslerova_MO					B		modern plants
	-25.1	4.3	dreslerova_MO					B		modern plants
	-28.6	-3.3	dreslerova_MO					B		modern plants
	-29.5	-3.8	dreslerova_MO					B		modern plants
	-23	7.4	dreslerova_MO					B		modern plants
	-26.7	7.6	dreslerova_MO					B		modern plants
	-25	5.7	dreslerova_MO					B		modern plants
	-25.9	4.5	dreslerova_MO					B		modern plants
	-27.2	-1.9	dreslerova_MO					B		modern plants
	-28.8	-1.8	dreslerova_MO					B		modern plants
	-23.1	6.4	dreslerova_MO					B		modern plants
	-29.2	4.5	dreslerova_MO					B		modern plants
	-23.5	4.8	dreslerova_AB					C		archaeobotanical samples
	-24.1	5.5	dreslerova_AB					C		archaeobotanical samples
	-24.3	5.1	dreslerova_AB					C		archaeobotanical samples
	-24.8	5.1	dreslerova_AB					C		archaeobotanical samples
	-22.7	4.4	dreslerova_AB					C		archaeobotanical samples
	-23.1	4.9	dreslerova_AB					C		archaeobotanical samples
	-23.1	6.2	dreslerova_AB					C		archaeobotanical samples
	-24	6.1	dreslerova_AB					C		archaeobotanical samples
	-25.2	5.1	dreslerova_AB					C		archaeobotanical samples
	-25.5	3.4	dreslerova_AB					C		archaeobotanical samples
	-22.1	6.4	dreslerova_AB					C		archaeobotanical samples
	-22.8	4.7	dreslerova_AB					C		archaeobotanical samples
	-23.8	4.5	dreslerova_AB					C		archaeobotanical samples
	-23.9	5.9	dreslerova_AB					C		archaeobotanical samples
	-25.4	5.3	dreslerova_AB					C		archaeobotanical samples
	-23	1.9	dreslerova_AB					C		archaeobotanical samples
	-21.8	6.7	dreslerova_AB					C		archaeobotanical samples
	-23.1	8.6	dreslerova_AB					C		archaeobotanical samples
	-24	7.7	dreslerova_AB					C		archaeobotanical samples
	-24.9	6.5	dreslerova_AB					C		archaeobotanical samples
	-24.4	7.1	dreslerova_AB					C		archaeobotanical samples
	-23	4.7	dreslerova_AB					C		archaeobotanical samples
	-21.8	4.5	dreslerova_AB					C		archaeobotanical samples
	-22.9	5.5	dreslerova_AB					C		archaeobotanical samples
	-22.4	4.7	dreslerova_AB					C		archaeobotanical samples
	-22.6	6	dreslerova_AB					C		archaeobotanical samples
	-22.1	4.4	dreslerova_AB					C		archaeobotanical samples
	-23	5.8	dreslerova_AB					C		archaeobotanical samples
	-24.1	4.5	dreslerova_AB					C		archaeobotanical samples
	-24.6	4.7	dreslerova_AB					C		archaeobotanical samples
	-25.3	5.6	dreslerova_AB					C		archaeobotanical samples
	-9.9	7	dreslerova_AB					C		archaeobotanical samples
	-22	5.4	dreslerova_AB					C		archaeobotanical samples
	-23.5	7.6	dreslerova_AB					C		archaeobotanical samples
	-24.4	9	dreslerova_AB					C		archaeobotanical samples
	-23.6	4.7	dreslerova_AB					C		archaeobotanical samples
	-23.6	10.2	dreslerova_AB					C		archaeobotanical samples
	-22.9	5	dreslerova_AB					C		archaeobotanical samples
	-23.4	4.3	dreslerova_AB					C		archaeobotanical samples
	-22.2	8.5	dreslerova_AB					C		archaeobotanical samples
	-22.5	7.2	dreslerova_AB					C		archaeobotanical samples
	-21.2	7.3	dreslerova_AB					C		archaeobotanical samples
	-22.5	6.6	dreslerova_AB					C		archaeobotanical samples
	-23	7.2	dreslerova_AB					C		archaeobotanical samples
	-23.7	7	dreslerova_AB					C		archaeobotanical samples
	-23.8	3.7	dreslerova_AB					C		archaeobotanical samples
	-24.6	4.6	dreslerova_AB					C		archaeobotanical samples
	-23	6.4	deniro_plants					D		modern plants
	-22.9	6.8	deniro_plants					D		modern plants
	-25.1	2.4	deniro_plants					D		modern plants
	-26.7	3	deniro_plants					D		modern plants
	-12.6	3.5	deniro_plants					D		modern plants
	-12.9	3.8	deniro_plants					D		modern plants
	-13	4.4	deniro_plants					D		modern plants
	-12.4	4.2	deniro_plants					D		modern plants
	-12.4	4.5	deniro_plants					D		modern plants
	-12.5	5.2	deniro_plants					D		modern plants
	-12.5	4.9	deniro_plants					D		modern plants
	-25	4	deniro_plants					D		modern plants
	-25.4	6.7	deniro_plants					D		modern plants
	-24.8	3.7	deniro_plants					D		modern plants
	-25	2.5	deniro_plants					D		modern plants
	-24.5	3.3	deniro_plants					D		modern plants
	-24.6	3.7	deniro_plants					D		modern plants
	-25	3.3	deniro_plants					D		modern plants
	-23.8	4	deniro_plants					D		modern plants
	-24.2	5	deniro_plants					D		modern plants
	-25.5	5.7	deniro_plants					D		modern plants
	-25.8	5.2	deniro_plants					D		modern plants
	-27.3	6.8	deniro_plants					D		modern plants
	-26.7	6.7	deniro_plants					D		modern plants
	-25.1	5.2	deniro_plants					D		modern plants
	-25.1	5.4	deniro_plants					D		modern plants
	-25.3	2.7	deniro_plants					D		modern plants
	-25	4.9	deniro_plants					D		modern plants
	-26.7	0.6	deniro_plants					D		modern plants
	-25.8	1.2	deniro_plants					D		modern plants
	-23.2	0.4	deniro_plants					D		modern plants
	-25.9	2	deniro_plants					D		modern plants
	-24.8	2.4	deniro_plants					D		modern plants
	-25.9	2.5	deniro_plants					D		modern plants
	-24.8	3.2	deniro_plants					D		modern plants
	-25.7	2.3	deniro_plants					D		modern plants
	-25.8	2.9	deniro_plants					D		modern plants
	-24.6	3	deniro_plants					D		modern plants
	-24.8	3.6	deniro_plants					D		modern plants
	-24.9	-0.2	deniro_plants					D		modern plants
	-21.7	1.3	deniro_plants					D		modern plants
	-25.9	4.2	deniro_plants					D		modern plants
	-26.4	3.5	deniro_plants					D		modern plants
	-26.9	6	deniro_plants					D		modern plants
	-26.4	5.9	deniro_plants					D		modern plants
	-26.5	3.9	deniro_plants					D		modern plants
	-25.2	4.3	deniro_plants					D		modern plants
	-26	4.5	deniro_plants					D		modern plants
	-25.4	1.8	deniro_plants					D		modern plants
	-25.8	2.8	deniro_plants					D		modern plants
	-26.9	0.7	deniro_plants					D		modern plants
	-26.1	2.2	deniro_plants					D		modern plants
	-24.5	4	deniro_plants					D		modern plants
	-26.2	4.5	deniro_plants					D		modern plants
	-29.3	8.3	deniro_plants					D		modern plants
	-25.1	3.6	deniro_plants					D		modern plants
	-25.3	5.7	deniro_plants					D		modern plants
	-25.7	4.4	deniro_plants					D		modern plants
	-26.5	5.9	deniro_plants					D		modern plants
	-25.9	4.4	deniro_plants					D		modern plants
	-21.5	0.3	deniro_plants					D		modern plants
	-23.6	0.6	deniro_plants					D		modern plants
	-26.8	8.8	deniro_plants					D		modern plants
	-24.9	1	deniro_plants					D		modern plants
	-24.8	3.2	deniro_plants					D		modern plants
	-25.8	4.2	deniro_plants					D		modern plants
	-26.1	2.7	deniro_plants					D		modern plants
	-26.6	2.4	deniro_plants					D		modern plants
	-26.8	2.2	deniro_plants					D		modern plants
	-10.8	7.9	deniro_plants					D		modern plants
	-11.6	8.1	deniro_plants					D		modern plants
	-12	8.5	deniro_plants					D		modern plants
	-11.8	8.6	deniro_plants					D		modern plants
	-11.6	7.4	deniro_plants					D		modern plants
	-11.4	3.6	deniro_plants					D		modern plants
	-11.6	2.9	deniro_plants					D		modern plants
	-12.2	2.1	deniro_plants					D		modern plants
	-10.3	3	deniro_plants					D		modern plants
	-11.4	2.5	deniro_plants					D		modern plants
	-11.3	2.3	deniro_plants					D		modern plants
	-10.9	4.7	deniro_plants					D		modern plants
	-11.2	3.9	deniro_plants					D		modern plants
	-26.4	3.4	deniro_plants					D		modern plants
	-26.9	2.7	deniro_plants					D		modern plants
	-26.5	5.6	deniro_plants					D		modern plants
	-28.2	2.7	deniro_plants					D		modern plants
	-28.4	3.8	deniro_plants					D		modern plants
	-29.2	5.5	deniro_plants					D		modern plants
	-26.7	3.6	deniro_plants					D		modern plants
	-28.2	0.5	deniro_plants					D		modern plants
	-30	3.3	deniro_plants					D		modern plants
	-27.8	2.2	deniro_plants					D		modern plants
	-27.6	0.6	deniro_plants					D		modern plants
	-27.1	5.4	deniro_plants					D		modern plants
	-27.3	6.4	deniro_plants					D		modern plants
	-25.6	13.7	deniro_plants					D		modern plants
	-26.5	5.4	deniro_plants					D		modern plants
	-26.3	6	deniro_plants					D		modern plants
	-26.2	7.8	deniro_plants					D		modern plants
	-24.5	0.2	deniro_plants					D		modern plants
	-24.5	0.1	deniro_plants					D		modern plants
	-25.2	-0.9	deniro_plants					D		modern plants
	-26.6	3.4	deniro_plants					D		modern plants
	-26.8	4.2	deniro_plants					D		modern plants
	-28	5.8	deniro_plants					D		modern plants
	-27.1	2.6	deniro_plants					D		modern plants
	-25.1	4.2	deniro_plants					D		modern plants
	-25	5	deniro_plants					D		modern plants
	-25.6	5.8	deniro_plants					D		modern plants
	-25	7.5	deniro_plants					D		modern plants
	-24.4	14.1	deniro_plants					E		archaeobotanical samples
	-11.6	19.1	deniro_plants					E		archaeobotanical samples
	-24.2	24.4	deniro_plants					E		archaeobotanical samples
	-26.3	20.2	deniro_plants					E		archaeobotanical samples
	-24.6	21.8	deniro_plants					E		archaeobotanical samples
	-23	30.6	deniro_plants					E		archaeobotanical samples
	-27.4	14.7	deniro_plants					E		archaeobotanical samples
	-25.4	17.1	deniro_plants					E		archaeobotanical samples
	-24	12	deniro_plants					E		archaeobotanical samples
	-23	32.8	deniro_plants					E		archaeobotanical samples
	-22.9	35.9	deniro_plants					E		archaeobotanical samples
	-24	32.2	deniro_plants					E		archaeobotanical samples
	-23.1	28.2	deniro_plants					E		archaeobotanical samples
	-24.9	16.7	deniro_plants					E		archaeobotanical samples
	-23.3	19.7	deniro_plants					E		archaeobotanical samples
	-24.9	25.3	deniro_plants					E		archaeobotanical samples
	-22.8	29.1	deniro_plants					E		archaeobotanical samples
	-25	36.9	deniro_plants					E		archaeobotanical samples
	-25.2	27.6	deniro_plants					E		archaeobotanical samples
	-25.2	33	deniro_plants					E		archaeobotanical samples
	-25.3	22.5	deniro_plants					E		archaeobotanical samples
	-27	8.1	deniro_plants					E		archaeobotanical samples
	-24.9	15.2	deniro_plants					E		archaeobotanical samples
	-27.2	15.5	deniro_plants					E		archaeobotanical samples
	-25.3	7.3	deniro_plants					E		archaeobotanical samples
	-24.5	14.2	deniro_plants					E		archaeobotanical samples
	-23.1	23	deniro_plants					E		archaeobotanical samples
	-24.5	19.8	deniro_plants					E		archaeobotanical samples
	-24	8.2	deniro_plants					E		archaeobotanical samples
	-21.8	14.8	deniro_plants					E		archaeobotanical samples
	-25.7	6.9	deniro_plants					E		archaeobotanical samples
	-24.6	9.4	deniro_plants					E		archaeobotanical samples
	-25.6	13.5	deniro_plants					E		archaeobotanical samples
	-26.3	11.8	deniro_plants					E		archaeobotanical samples
	-23.6	6.5	deniro_plants					E		archaeobotanical samples
	-23.2	16.1	deniro_plants					E		archaeobotanical samples
	-23.9	8.4	deniro_plants					E		archaeobotanical samples
	-24	1	deniro_plants					E		archaeobotanical samples
	-22.8	6	deniro_plants					E		archaeobotanical samples
	-22.6	0.6	deniro_plants					E		archaeobotanical samples
	-24.3	19.4	deniro_plants					E		archaeobotanical samples
	-22.2	14.2	deniro_plants					E		archaeobotanical samples
	-25	7	deniro_plants					E		archaeobotanical samples
	-23.1	22.3	deniro_plants					E		archaeobotanical samples
	-26	13.5	deniro_plants					E		archaeobotanical samples
	-23	21.2	deniro_plants					E		archaeobotanical samples
	-22.9	14	deniro_plants					E		archaeobotanical samples
	-23.8	14.9	deniro_plants					E		archaeobotanical samples
	-23.3	14.4	deniro_plants					E		archaeobotanical samples
	-23	6.5	deniro_plants					E		archaeobotanical samples
	-23	19.1	deniro_plants					E		archaeobotanical samples
	-21.9	16.6	deniro_plants					E		archaeobotanical samples
	-23.4	12.1	deniro_plants					E		archaeobotanical samples
	-23.5	12.2	deniro_plants					E		archaeobotanical samples
	-24.3	14.8	deniro_plants					E		archaeobotanical samples
	-26.7	20.5	deniro_plants					E		archaeobotanical samples
	-26.4	22.1	deniro_plants					E		archaeobotanical samples
	-23.8	13.8	deniro_plants					E		archaeobotanical samples
	-22.1	17.4	deniro_plants					E		archaeobotanical samples
	-21.5	8.8	deniro_plants					E		archaeobotanical samples
	-25.4	15.3	deniro_plants					E		archaeobotanical samples
	-25.7	30.8	deniro_plants					E		archaeobotanical samples
	-24.7	24.9	deniro_plants					E		archaeobotanical samples
	-25.9	25	deniro_plants					E		archaeobotanical samples
	-25.3	21.9	deniro_plants					E		archaeobotanical samples
	-9.8	14.6	deniro_plants					E		archaeobotanical samples
	-10.2	21.3	deniro_plants					E		archaeobotanical samples
	-12.8	22	deniro_plants					E		archaeobotanical samples
	-13.9	19.4	deniro_plants					E		archaeobotanical samples
	-15.1	26.8	deniro_plants					E		archaeobotanical samples
	-10.5	20.2	deniro_plants					E		archaeobotanical samples
	-10.3	19	deniro_plants					E		archaeobotanical samples
	-10.2	17.3	deniro_plants					E		archaeobotanical samples
	-14	46	deniro_plants					E		archaeobotanical samples
	-10.7	37.6	deniro_plants					E		archaeobotanical samples
	-12	24.2	deniro_plants					E		archaeobotanical samples
	-10.1	13.4	deniro_plants					E		archaeobotanical samples
	-13	28.2	deniro_plants					E		archaeobotanical samples
	-12.5	34.8	deniro_plants					E		archaeobotanical samples
	-17.3	20.5	deniro_plants					E		archaeobotanical samples
	-9.3	12.3	deniro_plants					E		archaeobotanical samples
	-12.1	15.1	deniro_plants					E		archaeobotanical samples
	-10.3	25.2	deniro_plants					E		archaeobotanical samples
	-11.1	21.5	deniro_plants					E		archaeobotanical samples
	-9.1	26.4	deniro_plants					E		archaeobotanical samples
	-10.8	23.5	deniro_plants					E		archaeobotanical samples
	-10.1	14.4	deniro_plants					E		archaeobotanical samples
	-25.3	18	deniro_plants					E		archaeobotanical samples
	-25.4	12.5	deniro_plants					E		archaeobotanical samples
	-23.4	8	deniro_plants					E		archaeobotanical samples
	-25.2	22.6	deniro_plants					E		archaeobotanical samples
	-25.4	6.6	deniro_plants					E		archaeobotanical samples
	-26.2	18.2	deniro_plants					E		archaeobotanical samples
	-21.8	24.7	deniro_plants					E		archaeobotanical samples
	-25.8	9.3	deniro_plants					F		archaeobotanical samples
	-22.7	9.7	deniro_plants					F		archaeobotanical samples
	-22.7	5.8	deniro_plants					F		archaeobotanical samples
	-23	9.5	deniro_plants					F		archaeobotanical samples
	-24.7	8	deniro_plants					F		archaeobotanical samples
	-23.1	7.3	deniro_plants					F		archaeobotanical samples
	-24.3	11.6	deniro_plants					F		archaeobotanical samples
	-24	8	deniro_plants					F		archaeobotanical samples
	-24.6	7.4	deniro_plants					F		archaeobotanical samples
	-22.4	3.2	deniro_plants					F		archaeobotanical samples
	-24	2	deniro_plants					F		archaeobotanical samples
	-22.4	1.8	deniro_plants					F		archaeobotanical samples
	-25.5	1.5	deniro_plants					F		archaeobotanical samples
	-25.4	2	deniro_plants					F		archaeobotanical samples
	-24.8	2.1	deniro_plants					F		archaeobotanical samples
	-23.2	0.8	deniro_plants					F		archaeobotanical samples
	-22.8	1.2	deniro_plants					F		archaeobotanical samples
	-22.6	2.1	deniro_plants					F		archaeobotanical samples
	-23.3	2.3	deniro_plants					F		archaeobotanical samples
	-21.8	0.7	deniro_plants					F		archaeobotanical samples
	-10	7	deniro_plants					F		archaeobotanical samples
	-9.8	7.8	deniro_plants					F		archaeobotanical samples
	-10.6	6.8	deniro_plants					F		archaeobotanical samples
	-9.8	6.4	deniro_plants					F		archaeobotanical samples
	-23.5	8.9	deniro_plants					F		archaeobotanical samples
	-24.2	13.1	deniro_plants					F		archaeobotanical samples
	-22.9	6.3	deniro_plants					F		archaeobotanical samples
	-23.1	6.8	deniro_plants					F		archaeobotanical samples
	-24.2	6.3	deniro_plants					F		archaeobotanical samples
	-24.3	7.3	deniro_plants					F		archaeobotanical samples
	-23.3	8.6	deniro_plants					F		archaeobotanical samples
	-24.7	7.2	deniro_plants					F		archaeobotanical samples
	-24.2	9.9	deniro_plants					F		archaeobotanical samples
	-25	8.2	deniro_plants					F		archaeobotanical samples
	-24.5	7.4	deniro_plants					F		archaeobotanical samples
	-24	7.8	deniro_plants					F		archaeobotanical samples
	-25.4	5.6	deniro_plants					F		archaeobotanical samples
	-25.8	6.4	deniro_plants					F		archaeobotanical samples
	-22.8	10.2	deniro_plants					F		archaeobotanical samples
	-26	6.1	deniro_plants					F		archaeobotanical samples
	-26.1	6.3	deniro_plants					F		archaeobotanical samples
	-25.8	7.5	deniro_plants					F		archaeobotanical samples
	-26.2	6.1	deniro_plants					F		archaeobotanical samples
	-26.2	4.9	deniro_plants					F		archaeobotanical samples
	-18.67	13.68	Shahack_Gross					G		soil samples
	-17.09	14.53	Shahack_Gross					G		soil samples
	-20.14	4.74	Shahack_Gross					G		soil samples
	-14.05	19.67	Shahack_Gross					G		soil samples
	-19.18	17.03	Shahack_Gross					G		soil samples
	-19.37	14.48	Shahack_Gross					G		soil samples
	-15.02	14.46	Shahack_Gross					G		soil samples
	-16.13	5.08	Shahack_Gross					G		soil samples
	-14.44	12.86	Shahack_Gross					G		soil samples
	-13.46	7.58	Shahack_Gross					G		soil samples
	-15.27	16.31	Shahack_Gross					G		soil samples
	-14.62	12.02	Shahack_Gross					G		soil samples
	-14.98	6.83	Shahack_Gross					G		soil samples
	-18.48	16.87	Shahack_Gross					G		soil samples
	-15.84	13.88	Shahack_Gross					G		soil samples
	-15.48	12.9	Shahack_Gross					G		soil samples
	-14.63	7.92	Shahack_Gross					G		soil samples
	-22	12.17	Shahack_Gross					G		soil samples
	-20.56	10.35	Shahack_Gross					G		soil samples
	-14.41	7.37	Shahack_Gross					H		soil samples
	-14.32	6.06	Shahack_Gross					H		soil samples
	-13.77	6.01	Shahack_Gross					H		soil samples
	-13.54	8	Shahack_Gross					H		soil samples
	-17.16	10.25	Shahack_Gross					H		soil samples
	-14.47	4.94	Shahack_Gross					H		soil samples
	-13.39	11.06	Shahack_Gross					H		soil samples
	-11.88	7.5	Shahack_Gross					H		soil samples
	-12.94	6.86	Shahack_Gross					H		soil samples
	-14.01	7.75	Shahack_Gross					H		soil samples
	-10.44	9.94	Shahack_Gross					H		soil samples
	-15.95	9.94	Shahack_Gross					H		soil samples
	-24.5	2.7	Bogaard				hulled barley	I		archaeobotanical samples
	-24.9	1.3	Bogaard				pea	I		archaeobotanical samples
	-23.7	5	Bogaard				einkorn wheat	I		archaeobotanical samples
	-23.3	4.4	Bogaard				emmer wheat	I		archaeobotanical samples
	-24.9	1.7	Bogaard				lentil	I		archaeobotanical samples
	-24	1.5	Bogaard				grass pea	I		archaeobotanical samples
	-23.6	4.3	Bogaard				einkorn wheat	I		archaeobotanical samples
	-23.6	3.8	Bogaard				emmer wheat	I		archaeobotanical samples
	-23.4	5.5	Bogaard				hulled barley	I		archaeobotanical samples
	-24.1	7.1	Bogaard				naked barley	I		archaeobotanical samples
	-23.9	2.9	Bogaard				pea	I		archaeobotanical samples
	-25	1.9	Bogaard				grass pea	I		archaeobotanical samples
	-23.8	3.6	Bogaard				einkorn wheat	I		archaeobotanical samples
	-22.9	3.3	Bogaard				emmer wheat	I		archaeobotanical samples
	-23.8	1.1	Bogaard				lentil	I		archaeobotanical samples
	-25.1	1.6	Bogaard				bitter vetch	I		archaeobotanical samples
	-23.9	5.7	Bogaard				emmer wheat	I		archaeobotanical samples
	-24.4	5.1	Bogaard				naked barley	I		archaeobotanical samples
	-24.1	4.6	Bogaard				einkorn	I		archaeobotanical samples
	-24	4.2	Bogaard				emmer wheat	I		archaeobotanical samples
	-23.1	3.5	Bogaard				lentil	I		archaeobotanical samples
	-23.8	2.4	Bogaard				pea	I		archaeobotanical samples
	-25	6.4	Bogaard				emmer wheat	I		archaeobotanical samples
	-25	4.5	Bogaard				free-threshing wheat	I		archaeobotanical samples
	-26.8	4.2	Bogaard				naked barley	I		archaeobotanical samples
	-24.6	2.5	Bogaard				emmer wheat	I		archaeobotanical samples
	-23	6.1	Bogaard				emmer wheat	I		archaeobotanical samples
	-25.9	4.1	Bogaard				naked barley	I		archaeobotanical samples
	-24.2	5.1	Bogaard				emmer wheat	I		archaeobotanical samples
	-23.1	3.6	Bogaard				emmer wheat	I		archaeobotanical samples
	-23.4	5.4	Bogaard				emmer wheat	I		archaeobotanical samples
